# Supplementary material for: Content Analysis of Official Public Health Communications in Ontario, Canada during the COVID-19 Pandemic
Source: Int J Environ Res Public Health. 2024 Mar 15;21(3):351. doi: 10.3390/ijerph21030351 (PMC10970262; doi:10.3390/ijerph21030351)
Supplement: Supplementary file 1 [file ijerph-21-00351-s001.zip]

Archive with 2 entries (2 files):
- MF_IJERPH_Codebook.pdf
- MF_IJERPH_Links to news releases.xlsx
